# Supplementary material for: Isolation and Structural Characterization of Melanins from Red and Yellow Varieties of Stropharia rugosoannulata
Source: Int J Mol Sci. 2025 Jul 21;26(14):6985. doi: 10.3390/ijms26146985 (PMC12295496; doi:10.3390/ijms26146985)
Supplement: Supplementary file 1 [file ijms-26-06985-s001.zip]

Archive with 1 entries (1 files):
- ijms-3730019-supplementary.pdf
